# Supplementary material for: Evaluation of the Serological Baseline Values of Broiler Chickens Jointly Vaccinated with Infectious Bronchitis H + 120 and GI-13 Preparations Under Field Conditions
Source: Animals (Basel). 2026 Mar 5;16(5):807. doi: 10.3390/ani16050807 (PMC12984738; doi:10.3390/ani16050807)
Supplement: Supplementary file 1 [file animals-16-00807-s001.zip]

Archive with 1 entries (1 files):
- animals-4150669-supplementary.pdf
